# Supplementary material for: The Role of Autologous Platelet Concentrates as a Local Antibiotic Delivery System: A Systematic Scoping Review
Source: Antibiotics (Basel). 2024 Sep 6;13(9):856. doi: 10.3390/antibiotics13090856 (PMC11440111; doi:10.3390/antibiotics13090856)
Supplement: Supplementary file 1 [file antibiotics-13-00856-s001.zip]

Archive with 1 entries (1 files):
- antibiotics-3172523-supplementary.pdf
